# Supplementary material for: Interactive lectures: Clickers or personal devices?
Source: F1000Res. 2015 Mar 12;4:64. [Version 1] doi: 10.12688/f1000research.6207.1 (PMC4648207; doi:10.12688/f1000research.6207.1)
Supplement: Demographic data — (age, gender, degree programme, types of devices owned and used in the trial) for all students completing the questionnaire. Please see Contents_of_data_files.rtf in supplementary files for more details. [file f1000research-4-6656-s0000.tgz]

Archive with 1 entries (1 files):
- fe3bc214-6cb3-40c6-88db-b787410bc049_Data_-_Demongraphics.csv
