# Supplementary material for: Interactive lectures: Clickers or personal devices?
Source: F1000Res. 2015 Mar 12;4:64. [Version 1] doi: 10.12688/f1000research.6207.1 (PMC4648207; doi:10.12688/f1000research.6207.1)
Supplement: Demographic data — (age, gender, degree programme, types of devices owned and used in the trial) for all students completing the questionnaire. Please see Contents_of_data_files.rtf in supplementary files for more details. [file f1000research-4-6656-s0000.tgz › fe3bc214-6cb3-40c6-88db-b787410bc049_Data_-_Demongraphics.csv]

Participant	Q3 Age	Q4 Gender	Q5 Programme of Study	Q6 Smartphone	Q6 Tablet	Q6 Netbook	Q6 Laptop	Q6 Other	Q7 Behavioural EcologY No Tech	Q7 Behavioural EcologY Clickers	Q7 Behavioural EcologY Phones	Q7 Evolution No Tech	Q7 Evolution Clickers	Q7 Evolution Phones	Q8 Used PreviouslY	Q9 Digital Literacy	Q10 Used Own Device
2	21	F	Biology	Y	0	0	Y	0	Y	Y	Y	0	Y	Y	Y	Equal	Y
1	19	F	Biology	Y	0	0	Y	0	0	Y	Y	Y	0	0	N	Equal	N
3	19	M	Marine & Freshwater Biology	Y	0	0	0	0	0	0	Y	0	0	0	Y	Equal	Y
4	19	M	Marine & Freshwater Biology	Y	0	0	Y	0	Y	Y	Y	0	0	0	Y	Higher	Y
5	19	M	Marine & Freshwater Biology	Y	0	0	0	0	Y	Y	Y	0	0	0	Y	Higher	Y
6	21	F	Marine & Freshwater Biology	Y	Y	0	Y	0	0	Y	Y	0	Y	0	Y	Equal	Y
7	21	F	Biology	Y	0	0	Y	0	0	Y	0	0	0	0	N	Equal	N
8	26	M	Aquatic Zoology	Y	Y	0	Y	0	0	0	Y	0	Y	0	Y	Equal	Y
9	31	M	Marine & Freshwater Biology	Y	Y	0	0	0	0	Y	Y	0	0	0	Y	Equal	N
10	20	M	Zoology	Y	0	0	Y	0	0	Y	Y	0	Y	Y	Y	Higher	Y
11	19	M	Marine & Freshwater Biology	Y	0	0	Y	0	0	0	Y	0	0	0	Y	Equal	Y
12	18	M	Marine & Freshwater Biology	Y	Y	0	Y	0	0	Y	Y	0	0	Y	N	Higher	Y
13	18	M	Zoology	Y	0	0	Y	0	Y	Y	Y	Y	Y	Y	Y	Higher	N
14	20	F	Zoology	Y	0	0	Y	0	0	Y	Y	0	0	0	Y	Equal	N
15	20	M	Biology	Y	0	Y	Y	0	0	0	Y	0	Y	Y	Y	Higher	Y
16	20	F	Aquatic Zoology	Y	Y	0	Y	0	0	Y	Y	0	0	0	Y	Equal	Y
17	19	M	Biology	Y	0	0	Y	0	0	Y	0	0	0	0	Y	Equal	N
18	27	M	Biology	Y	0	0	Y	0	0	Y	Y	0	0	0	N	Equal	N
19	18	M	Biology	Y	0	0	Y	0	Y	0	0	0	Y	0	N	Equal	Y
20	30	F	Zoology	Y	0	0	Y	0	0	Y	Y	0	Y	Y	N	Equal	Y
21	19	M	Marine & Freshwater Biology	Y	Y	0	Y	0	0	0	Y	0	0	0	Y	Equal	Y
22	19	F	Biology	Y	Y	0	Y	0	Y	0	Y	Y	Y	Y	Y	Equal	Y
23	36	M	Marine & Freshwater Biology	Y	0	0	0	0	0	Y	0	0	Y	0	N	Equal	N
24	20	F	Marine & Freshwater Biology	Y	0	0	Y	0	Y	Y	Y	0	0	0	Y	Higher	Y
25	21	F	Marine & Freshwater Biology	0	Y	0	0	0	0	Y	Y	0	Y	Y	N	Equal	Y
26	20	F	Zoology	0	Y	0	0	0	0	Y	Y	0	Y	Y	Y	Equal	Y
27	18	M	Biology	0	0	0	Y	0	Y	Y	Y	Y	Y	Y	N	Equal	N
28	21	M	Biology	Y	0	0	Y	0	0	Y	Y	0	Y	Y	N	Equal	Y
29	21	0	Biology	Y	0	0	Y	0	0	Y	Y	0	0	0	Y	Higher	N
30	19	M	Psychology	Y	Y	0	Y	0	0	Y	Y	0	0	0	N	Higher	Y
31	35	M	Biology	Y	Y	Y	0	0	Y	Y	Y	Y	0	0	Y	Equal	N
32	19	M	Biology	Y	0	0	Y	0	Y	Y	Y	Y	0	0	Y	Equal	N
33	20	M	Human Biology	Y	Y	0	Y	0	0	Y	0	Y	0	0	N	Equal	N
34	19	F	Biology	Y	Y	0	Y	0	0	Y	Y	0	0	0	Y	Equal	Y
35	19	F	Biology	Y	0	0	Y	0	0	Y	Y	0	0	0	Y	Equal	Y
36	45	M	Marine & Freshwater Biology	Y	0	0	Y	0	0	0	Y	0	Y	Y	Y	Equal	Y
37	19	M	Biology	Y	0	0	Y	0	0	Y	Y	0	0	0	Y	Equal	N
38	19	F	Biology	Y	Y	0	Y	0	0	0	Y	0	0	0	N	Equal	Y
41	20	F	Marine & Freshwater Biology	Y	Y	Y	Y	0	Y	Y	Y	Y	Y	0	Y	Higher	Y
42	19	M	Biology	Y	Y	0	Y	0	Y	Y	Y	0	0	0	Y	Equal	Y
43	19	F	Marine & Freshwater Biology	Y	Y	0	Y	0	0	Y	Y	0	0	0	N	Higher	Y
44	20	M	Human Biology	Y	0	0	Y	0	0	Y	0	0	0	0	N	Equal	N
45	18	M	Zoology	Y	0	0	Y	0	Y	Y	Y	0	0	0	Y	Equal	N
46	18	M	Aquatic Zoology	0	0	0	Y	0	0	Y	Y	0	0	0	N	Lower	N
47	19	M	Biology	Y	0	0	0	0	0	Y	Y	0	0	0	N	Equal	Y
48	20	F	Zoology	0	0	0	0	0	0	Y	0	0	0	0	Y	Lower	N
49	20	M	Zoology	Y	0	0	0	0	0	0	0	0	0	0	Y	Higher	Y
50	18	M	Biology	Y	0	0	0	0	0	0	Y	0	Y	0	N	Equal	Y
51	26	M	Biology	Y	0	0	0	0	0	Y	0	0	Y	0	Y	Lower	N
52	19	M	Biology	Y	0	0	0	0	0	Y	Y	0	Y	0	Y	Higher	Y
53	19	F	Marine & Freshwater Biology	Y	Y	0	Y	0	Y	Y	Y	Y	0	0	Y	Equal	N
54	18	F	Marine & Freshwater Biology	Y	0	0	Y	0	Y	Y	Y	Y	0	0	Y	Equal	N
55	18	M	Aquatic Zoology	0	0	0	Y	0	0	0	Y	0	0	0	Y	Lower	N
56	19	F	Marine & Freshwater Biology	Y	Y	0	Y	0	0	Y	Y	0	0	0	Y	Equal	Y
57	18	F	Marine & Freshwater Biology	Y	Y	0	Y	0	0	Y	Y	0	0	0	Y	Lower	N
58	18	0	Marine & Freshwater Biology	Y	Y	0	Y	0	0	Y	Y	0	0	0	Y	Equal	Y
59	18	F	Zoology	Y	0	0	Y	0	0	Y	Y	0	Y	Y	Y	Equal	N
60	18	F	Marine & Freshwater Biology	Y	0	0	Y	0	0	Y	Y	0	0	0	Y	Equal	N
61	19	F	Marine & Freshwater Biology	0	Y	0	Y	0	0	Y	Y	0	0	0	Y	Equal	N
62	19	F	Zoology	Y	Y	0	Y	0	0	Y	Y	0	0	0	Y	Equal	Y
63	20	F	Zoology	0	Y	0	Y	0	Y	Y	Y	0	0	0	Y	Equal	N
64	20	F	Biology	Y	0	0	0	0	0	0	Y	0	Y	Y	Y	Equal	Y
65	19	F	Biology	Y	0	0	Y	0	Y	Y	Y	Y	Y	Y	Y	Higher	Y
66	18	F	Zoology	Y	0	0	0	0	0	0	Y	0	Y	0	Y	Equal	Y
67	31	M	Marine & Freshwater Biology	Y	0	0	Y	0	Y	Y	Y	Y	Y	Y	N	Higher	Y
68	43	M	Zoology	Y	0	0	0	0	Y	Y	Y	Y	Y	Y	N	Equal	N
69	20	M	Marine & Freshwater Biology	Y	0	0	Y	0	0	Y	0	0	0	Y	N	Higher	Y
70	27	M	Biology	0	0	0	Y	0	0	0	0	0	Y	Y	Y	Equal	N
71	20	F	Aquatic Zoology	Y	0	0	0	0	0	0	Y	0	Y	Y	N	Equal	Y
72	35	F	Biology	Y	0	0	Y	0	0	0	0	0	Y	0	N	Equal	N
73	20	F	Zoology	Y	Y	Y	Y	0	0	0	0	0	Y	Y	Y	Equal	Y
74	20	F	Applied Biology	0	0	0	Y	0	0	0	0	0	Y	Y	N	Equal	N
75	20	F	Applied Biology	0	0	0	Y	Y	0	0	0	Y	Y	0	Y	Equal	N
76	18	F	Biology	Y	0	0	Y	0	0	0	0	0	Y	Y	Y	Equal	Y
77	18	M	Zoology	Y	0	0	0	0	0	Y	0	0	0	Y	N	Higher	N
78	25	M	Biology	Y	0	0	Y	0	0	Y	Y	0	Y	Y	Y	Equal	N
39	18	M	Marine & Freshwater Biology	Y	0	0	Y	Y	Y	Y	Y	Y	Y	0	Y	Higher	Y
40	18	M	Marine & Freshwater Biology	Y	0	0	Y	Y	Y	Y	Y	0	0	0	Y	Higher	Y
