# Supplementary material for: Interactive lectures: Clickers or personal devices?
Source: F1000Res. 2015 Mar 12;4:64. [Version 1] doi: 10.12688/f1000research.6207.1 (PMC4648207; doi:10.12688/f1000research.6207.1)
Supplement: Device Users — Responses to the questionnaire from students who used their own devices during the lectures Please see Contents_of_data_files.rtf in supplementary files for more details. [file f1000research-4-6656-s0001.tgz]

Archive with 1 entries (1 files):
- 40c85b91-4532-4736-bd83-6525b0eb5795_Data_-_Device_users.csv
