# Supplementary material for: Interactive lectures: Clickers or personal devices?
Source: F1000Res. 2015 Mar 12;4:64. [Version 1] doi: 10.12688/f1000research.6207.1 (PMC4648207; doi:10.12688/f1000research.6207.1)
Supplement: Device Users — Responses to the questionnaire from students who used their own devices during the lectures Please see Contents_of_data_files.rtf in supplementary files for more details. [file f1000research-4-6656-s0001.tgz › 40c85b91-4532-4736-bd83-6525b0eb5795_Data_-_Device_users.csv]

Participant	Q11 Smartphone	Q11 Tablet	Q11 Netbook	Q11 Laptop	Q11 Other	Q12 Android	Q12 iOS/OS	Q12 Windows	Q12 Linux	Q12 Other	Q13 Happy	Q14 No Technology	Q14 Clickers	Q14 Own Devices	Q15 Preference	Q16 No Tech Enjoyable	Q16 No Tech Informative	Q16 No Tech Understandable	Q16 No Tech Speed	Q16 Clickers Enjoyable	Q16 Clickers Informative	Q16 Clickers Understandable	Q16 Clickers Speed	Q16 Devices Enjoyable	Q16 Devices Informative	Q16 Devices Understandable	Q16 Devices Speed	Q16 No Pref Enjoyable	Q16 No Pref Informative	Q16 No Pref Understandable	Q16 No Pref Enjoyable	Q17 No Tech Email	Q17 No Tech Social/Academic	Q17 No Tech Social/NonAcademic	Q17 No Tech Web/Academic	Q17 No Tech Web/NonAcademic	Q17 No Tech Text	Q17 No Tech Other	Q17 Clickers Email	Q17 Clickers Social/Academic	Q17 Clickers Social/NonAcademic	Q17 Clickers Web/Academic	Q17 Clickers Web/NonAcademic	Q17 Clickers Text	Q17 Clickers Other	Q17 Devices Email	Q17 Devices Social/Academic	Q17 Devices Social/NonAcademic	Q17 Devices Web/Academic
2	Y	0	0	0	0	Y	0	0	0	0	P	2	3	4	ClickersliClickerskers	0	0	0	0	Y	Y	Y	0	0	Y	Y	0	0	0	0	Y	0	0	y	0	0	y	0	y	0	y	0	0	y	0	0	0	0	0
3	Y	0	0	0	0	0	Y	0	0	0	Y	5	5	5	Own Device	0	0	0	0	0	0	0	0	0	Y	Y	0	Y	0	0	Y	0	0	0	0	0	0	0	0	0	0	0	0	0	0	0	0	y	0
4	Y	0	0	0	0	Y	0	0	0	0	Y	1	1	1	Own Device	0	Y	0	0	0	0	0	0	0	0	0	0	Y	0	Y	Y	0	0	0	0	0	0	0	0	0	0	0	0	0	0	0	0	0	0
5	Y	0	0	0	0	0	Y	0	0	0	Y	1	1	1	Own Device	0	0	0	0	0	0	0	0	0	0	0	0	Y	Y	Y	Y	0	Y	0	Y	0	0	Y	0	0	0	0	0	0	0	Y	0	Y	0
6	Y	0	0	0	0	0	Y	0	0	0	Y	3	3	3	Clickers	0	0	0	0	Y	Y	Y	0	0	0	0	0	0	0	0	Y	0	0	0	0	0	0	0	0	0	0	0	0	0	0	Y	0	Y	0
8	Y	0	0	0	0	0	Y	0	0	0	P	2	2	2	Clickers	0	0	0	0	Y	Y	Y	Y	0	0	0	0	0	0	0	0	0	0	0	0	0	0	0	0	0	0	0	0	0	0	0	0	0	0
10	Y	0	0	0	0	Y	0	0	0	0	Y	1	1	1	Own Device	0	Y	0	0	0	0	0	0	Y	0	Y	Y	0	0	0	0	0	0	0	0	0	0	0	0	0	0	0	0	0	0	0	0	0	0
11	Y	0	0	0	0	0	Y	0	0	0	Y	1	1	1	Own Device	0	0	0	0	0	0	0	0	Y	0	0	Y	0	Y	Y	0	Y	Y	Y	Y	Y	Y	Y	0	0	0	0	0	0	0	0	0	0	0
12	0	0	0	Y	0	0	0	Y	0	0	P	2	1	1	Own Device	0	0	0	0	Y	Y	Y	Y	Y	Y	Y	0	0	0	0	0	0	0	0	0	0	0	0	0	0	0	Y	0	0	0	0	0	0	Y
15	Y	0	0	0	0	0	Y	0	0	0	Y	0	1	2	Own Device	0	0	0	0	0	0	0	0	0	0	0	0	Y	Y	Y	Y	0	Y	Y	0	Y	Y	0	0	0	0	0	0	0	0	Y	0	0	Y
16	Y	0	0	0	0	Y	0	0	0	0	Y	1	1	1	Own Device	0	0	0	0	0	0	0	0	Y	Y	Y	Y	0	0	0	0	Y	Y	Y	Y	Y	Y	Y	0	0	0	0	0	0	0	0	0	0	0
19	Y	0	0	0	0	Y	0	0	0	0	Y	1	1	1	Clickers	0	0	0	0	Y	Y	Y	0	0	0	0	0	0	0	0	Y	Y	Y	Y	Y	Y	Y	Y	0	0	0	0	0	0	0	0	0	0	0
20	Y	0	0	0	0	0	Y	0	0	0	Y	1	1	1	Own Device	0	0	0	0	0	0	0	0	0	0	0	0	Y	Y	Y	Y	0	0	0	0	0	0	0	0	0	0	0	0	0	0	0	0	0	0
21	Y	0	0	0	0	Y	0	0	0	0	Y	1	1	1	Own Device	0	0	0	0	0	0	0	0	Y	0	0	Y	0	Y	Y	0	Y	Y	Y	Y	Y	Y	Y	0	0	0	0	0	0	0	0	0	0	0
22	Y	0	0	0	0	Y	0	0	0	0	Y	1	1	1	Own Device	0	0	0	0	0	0	0	0	Y	Y	Y	Y	0	0	0	0	0	0	0	0	0	0	0	0	0	0	0	0	0	0	0	0	Y	0
24	Y	0	0	0	0	Y	0	0	0	0	Y	1	1	1	Clickers	0	Y	Y	0	Y	0	0	Y	Y	0	0	Y	0	0	0	0	0	0	0	0	0	0	0	0	0	0	0	0	0	0	0	0	0	0
25	0	Y	0	0	0	0	Y	0	0	0	Y	1	1	1	Own Device	0	0	0	0	Y	Y	Y	0	Y	Y	Y	0	0	0	0	Y	0	0	0	0	0	0	0	0	0	0	0	0	0	0	0	0	0	0
26	0	Y	0	0	0	0	Y	0	0	0	Y	3	3	2	Own Device	0	0	0	0	0	0	0	0	Y	0	0	Y	0	Y	Y	0	0	0	Y	0	0	Y	0	0	0	0	0	0	0	0	0	0	0	0
28	Y	0	0	0	0	0	Y	0	0	0	Y	2	2	2	Own Device	0	0	0	0	Y	Y	Y	0	Y	Y	Y	0	0	0	0	Y	0	0	0	0	0	0	0	0	0	0	0	0	0	0	Y	0	Y	Y
30	0	Y	0	0	0	0	Y	0	0	0	Y	1	1	1	Clickers	0	0	0	0	Y	Y	Y	Y	0	0	0	0	0	0	0	0	0	0	0	0	0	0	0	0	0	0	0	0	0	0	0	0	0	0
34	0	Y	0	0	0	0	Y	0	0	0	Y	1	2	2	Own Device	0	0	0	0	0	Y	Y	0	0	Y	Y	0	Y	0	0	Y	0	0	0	0	0	0	0	0	0	0	0	0	0	0	Y	0	0	Y
35	Y	0	0	0	0	Y	0	0	0	0	Y	5	5	5	Own Device	0	0	0	0	0	0	0	0	0	0	0	0	Y	Y	Y	Y	0	0	0	0	0	0	Y	0	0	0	0	0	0	Y	0	0	0	0
36	Y	0	0	0	0	0	Y	0	0	0	Y	2	2	2	Own Device	0	0	0	0	0	0	0	0	Y	Y	Y	0	0	0	0	Y	0	0	0	0	0	0	0	0	0	0	0	0	0	0	Y	Y	0	Y
38	Y	0	0	0	0	0	Y	0	0	0	Y	3	2	1	Own Device	0	0	0	0	0	0	0	0	Y	Y	Y	Y	0	0	0	0	Y	Y	Y	0	Y	Y	Y	0	Y	0	0	0	0	Y	0	0	0	Y
41	0	y	0	0	0	0	y	0	0	0	y	3	1	1	Own Device	0	0	0	0	Y	0	0	0	Y	Y	Y	Y	0	0	0	0	0	0	0	0	0	0	0	0	0	0	0	0	0	0	y	0	0	y
42	y	0	0	0	0	y	0	0	0	0	y	2	2	2	Own Device	0	0	0	0	0	0	0	0	0	Y	Y	Y	Y	0	0	0	y	0	y	0	y	y	0	y	y	0	y	0	0	0	y	y	0	0
43	y	0	0	0	0	0	y	0	0	0	y	1	1	1	Own Device	0	Y	0	0	0	0	0	0	0	0	0	0	Y	0	Y	Y	y	y	y	y	y	y	y	y	y	y	y	y	y	y	y	y	y	y
47	y	0	0	0	0	0	y	0	0	0	y	3	3	3	Own Device	0	0	0	0	0	0	0	0	Y	0	0	0	0	Y	Y	Y	y	0	y	0	y	0	0	y	0	y	0	y	0	0	y	0	y	0
49	y	0	0	0	0	0	y	0	0	0	p	3	1	3	Clickers	0	0	0	0	Y	Y	Y	Y	0	0	0	0	0	0	0	0	0	0	0	0	0	0	0	0	0	0	0	0	0	0	y	0	0	0
50	y	0	0	0	0	y	0	0	0	0	y	2	2	2	Clickers	0	0	0	Y	Y	Y	0	0	0	0	0	0	0	0	Y	0	0	0	0	0	0	0	0	0	0	0	0	0	0	0	0	0	y	0
52	y	0	0	0	0	y	0	0	0	0	y	1	1	1	Own Device	0	0	0	0	Y	Y	Y	0	Y	Y	Y	0	0	0	0	Y	0	0	0	0	0	0	0	0	0	0	0	0	0	0	y	0	0	0
56	y	0	0	0	0	0	y	0	0	0	y	3	3	3	Own Device	0	0	Y	0	Y	0	0	0	Y	Y	0	Y	0	0	0	0	0	0	0	0	0	0	0	0	0	0	0	0	0	0	y	y	y	y
58	y	0	0	0	0	0	y	0	0	0	y	3	2	1	Own Device	0	0	0	0	0	0	0	0	Y	0	Y	Y	0	Y	0	0	0	0	0	0	0	0	0	0	0	0	0	0	0	0	0	0	0	0
62	y	0	0	0	0	0	y	0	0	0	y	1	1	1	Clickers	0	0	0	0	Y	Y	Y	Y	Y	Y	Y	Y	0	0	0	0	0	y	0	0	y	y	0	0	y	0	0	0	y	0	0	y	0	y
64	y	0	0	0	0	y	0	0	0	0	y	4	3	3	Own Device	0	0	0	Y	Y	Y	Y	0	Y	Y	Y	0	0	0	0	0	0	0	0	0	0	0	0	0	0	0	0	0	0	0	y	0	y	y
65	y	0	0	0	0	y	0	0	0	0	p	5	5	5	Clickers	0	0	0	0	Y	0	Y	Y	Y	0	Y	Y	0	Y	0	0	y	0	y	0	y	y	0	y	0	y	0	y	y	0	y	0	y	0
66	y	0	0	0	0	y	0	0	0	0	y	1	2	2	Clickers	0	0	0	0	Y	Y	Y	0	0	0	0	0	0	0	0	Y	0	0	0	0	0	0	0	0	0	0	0	0	0	0	0	0	0	y
67	y	0	0	0	0	0	y	0	0	0	y	3	2	2	Own Device	0	0	0	0	Y	0	Y	Y	Y	0	Y	Y	0	Y	0	0	0	0	0	0	0	0	0	0	0	0	0	0	0	0	y	y	0	y
69	y	0	0	0	0	y	0	0	0	0	y	3	2	2	Clickers	0	0	0	0	0	Y	0	0	0	0	Y	0	Y	0	0	Y	0	y	y	0	0	0	0	0	0	0	0	0	0	0	0	0	0	0
71	y	0	0	0	0	0	y	0	0	0	y	3	3	3	Own Device	0	0	0	0	0	0	0	0	Y	0	Y	0	0	Y	0	Y	0	0	0	0	0	0	0	0	0	0	0	0	0	0	y	0	0	0
73	y	0	0	0	0	0	y	0	0	0	y	1	1	1	Own Device	0	0	0	0	0	0	0	0	Y	Y	Y	Y	0	0	0	0	0	0	0	0	0	0	0	0	0	0	0	0	0	0	y	y	y	y
76	y	0	0	0	0	y	0	0	0	0	y	0	2	2	Own Device	0	0	0	0	0	0	0	0	Y	0	Y	0	0	Y	0	Y	y	y	y	y	y	y	0	0	0	0	0	0	0	y	0	0	0	0
39	Y	0	0	0	0	0	Y	0	0	0	Y	3	1	1	Own Device	0	0	0	0	0	0	0	0	Y	Y	Y	Y	0	0	0	0	Y	0	0	Y	0	0	0	0	0	0	0	0	0	0	Y	0	0	Y
40	0	0	0	0	Y	0	Y	0	0	0	Y	3	2	2	Own Device	0	0	0	0	Y	0	Y	Y	Y	Y	Y	Y	0	0	0	0	0	0	y	0	0	y	0	y	0	y	0	0	y	0	0	0	0	0
[truncated: 9 more columns]
