# Supplementary material for: Interactive lectures: Clickers or personal devices?
Source: F1000Res. 2015 Mar 12;4:64. [Version 1] doi: 10.12688/f1000research.6207.1 (PMC4648207; doi:10.12688/f1000research.6207.1)
Supplement: Clicker Users — Responses to the questionnaire from students who did not use their own devices during the lectures Please see Contents_of_data_files.rtf in supplementary files for more details. [file f1000research-4-6656-s0002.tgz]

Archive with 1 entries (1 files):
- 166cd85e-6054-428e-9fa4-6f195c742109_Data_-_Clicker_users.csv
