# Supplementary material for: Interactive lectures: Clickers or personal devices?
Source: F1000Res. 2015 Mar 12;4:64. [Version 1] doi: 10.12688/f1000research.6207.1 (PMC4648207; doi:10.12688/f1000research.6207.1)
Supplement: Clicker Users — Responses to the questionnaire from students who did not use their own devices during the lectures Please see Contents_of_data_files.rtf in supplementary files for more details. [file f1000research-4-6656-s0002.tgz › 166cd85e-6054-428e-9fa4-6f195c742109_Data_-_Clicker_users.csv]

Participant	Q25 Possible Device?	Q26 Use Clickers?	Q27 Disadvantaged?	Q28 No Tech Enjoyable	Q28 No Tech Informative	Q28 No Tech Understandable	Q28 No Tech Speed	Q28 Clickers Enjoyable	Q28 Clickers Informative	Q28 Clickers Understandable	Q28 Clickers Speed	Q28 No Pref Enjoyable	Q28 No Pref Informative	Q28 No Pref Understandable	Q28 No Pref Enjoyable	Q29 Preference	Q30a Device Lecture	Q30b Other lectures
1	N	Y	N	0	0	0	0	0	0	0	Y	Y	Y	Y	0	No Tech	N	N
7	Y	N	N	0	0	0	0	Y	0	Y	0	0	Y	0	Y	Clicker	Y	Y
9	Y	Y	N	0	0	0	0	Y	Y	Y	Y	0	0	0	0	Clicker	Y	Y
13	Y	Y	N	0	0	0	0	Y	0	0	Y	0	Y	Y	0	Clicker	N	N
14	Y	N	N	0	0	0	0	Y	0	0	0	0	Y	Y	Y	Clicker	Y	Y
17	Y	Y	N	0	0	0	0	Y	0	0	Y	0	Y	Y	0	Clicker	Y	N
18	Y	Y	N	0	Y	0	0	0	0	0	Y	0	0	0	0	Clicker	Y	N
23	Y	Y	N	0	0	0	0	Y	Y	Y	0	0	0	0	Y	Clicker	Y	Y
27	N	Y	N	0	0	0	0	Y	Y	Y	Y	0	0	0	0	Clicker	Y	Y
29	Y	Y	N	0	0	0	0	0	0	Y	Y	Y	Y	0	0	Clicker	Y	Y
31	N	Y	N	0	0	0	0	0	0	0	0	Y	Y	Y	Y	0	N	N
32	Y	Y	N	0	0	0	0	0	0	0	0	Y	Y	Y	Y	No Tech	Y	Y
33	Y	Y	N	Y	Y	Y	0	0	0	0	0	0	0	0	Y	No Tech	N	Y
37	Y	Y	N	0	0	0	0	Y	0	Y	0	0	Y	0	Y	Clicker	Y	Y
44	Y	N	N	0	0	0	0	0	0	0	0	Y	Y	Y	Y	Clicker	Y	N
45	Y	Y	N	0	0	0	0	Y	Y	Y	0	0	0	0	Y	Clicker	0	0
46	Maybe	Y	N	0	0	0	0	Y	Y	Y	Y	0	0	0	0	Clicker	Y	N
48	Maybe	Y	N	0	0	0	Y	Y	Y	Y	0	0	0	0	0	Clicker	Y	Y
51	Y	Y	N	0	0	0	0	0	0	0	0	Y	Y	Y	Y	Clicker	Y	Y
53	Y	Y	N	0	0	0	0	Y	0	0	Y	0	Y	Y	0	No Pref	Y	N
54	N	Y	N	0	0	0	0	0	0	0	0	Y	Y	Y	Y	No Pref	Y	Y
55	N	Y	N	0	0	0	0	0	Y	Y	0	Y	0	0	Y	Clicker	Y	Y
57	Y	Y	N	0	0	0	0	0	Y	0	0	Y	0	Y	Y	No Tech	Y	Y
59	N	Y	N	0	0	0	0	Y	Y	Y	Y	0	0	0	0	Clicker	Y	Y
60	Y	Y	N	0	0	0	Y	0	Y	0	0	Y	0	Y	0	Clicker	Y	Y
61	N	Y	N	0	0	0	0	0	Y	Y	0	Y	0	0	Y	Clicker	Y	Y
63	Y	Y	N	0	0	0	0	Y	Y	Y	Y	0	0	0	0	Clicker	Y	Y
68	Y	Y	N	0	0	0	0	Y	Y	Y	Y	0	0	0	0	Clicker	Y	N
70	N	Y	N	Y	Y	Y	Y	0	0	0	0	0	0	0	0	No Tech	Y	Y
72	Y	Y	N	0	0	0	0	Y	0	0	0	0	Y	Y	Y	Clicker	Y	N
74	Y	Y	N	0	0	0	0	Y	Y	Y	Y	0	0	0	0	Clicker	N	N
75	Maybe	Y	N	0	0	0	Y	0	Y	Y	0	Y	0	0	0	Clicker	Y	Y
77	Y	Y	N	0	0	0	0	Y	Y	Y	Y	0	0	0	0	Clicker	Y	Y
78	Y	Y	N	0	0	0	0	Y	Y	Y	Y	0	0	0	0	Clicker	N	N
