# Supplementary material for: Interactive lectures: Clickers or personal devices?
Source: F1000Res. 2015 Mar 12;4:64. [Version 1] doi: 10.12688/f1000research.6207.1 (PMC4648207; doi:10.12688/f1000research.6207.1)
Supplement: Supplementary file 4 [file f1000research-4-6656-s0003.tgz]

Archive with 1 entries (1 files):
- 81807e67-c6b0-454e-8b09-193d728c27f0.rtf
