# Supplementary material for: Interactive lectures: Clickers or personal devices?
Source: F1000Res. 2015 Mar 12;4:64. [Version 1] doi: 10.12688/f1000research.6207.1 (PMC4648207; doi:10.12688/f1000research.6207.1)
Supplement: Supplementary file 7 [file f1000research-4-6656-s0006.tgz]

Archive with 1 entries (1 files):
- 20402cff-f4b3-4163-9de3-862786997d97.rtf
